# Supplementary material for: Glucosinolate-Derived Metabolites from Barbarea vulgaris (Brassicaceae): Evaluation of Antimicrobial, Antioxidant, and Anti-Inflammatory Potentials
Source: Molecules. 2025 Nov 30;30(23):4606. doi: 10.3390/molecules30234606 (PMC12693701; doi:10.3390/molecules30234606)
Supplement: Supplementary file 1 [file molecules-30-04606-s001.zip]

Archive with 1 entries (1 files):
- molecules-3957815-supplementary.pdf
